# Supplementary material for: Artificial Intelligence-Based Computational Screening and Functional Assays Identify Candidate Small Molecule Antagonists of PTPmu-Dependent Adhesion
Source: Int J Mol Sci. 2023 Feb 21;24(5):4274. doi: 10.3390/ijms24054274 (PMC10001486; doi:10.3390/ijms24054274)
Supplement: Supplementary file 1 [file ijms-24-04274-s001.zip]

Archive with 1 entries (1 files):
- ijms-2083041-supplementary.pdf
